# Supplementary material for: Fe-Doped Nickel Carbonate Hydroxide-Supported Ru Nanocluster Catalyst as Efficient OER Electrocatalysts
Source: Molecules. 2025 Oct 28;30(21):4209. doi: 10.3390/molecules30214209 (PMC12609940; doi:10.3390/molecules30214209)
Supplement: Supplementary file 1 [file molecules-30-04209-s001.zip]

Archive with 1 entries (1 files):
- molecules-3878917-supplementary.pdf
